# Supplementary material for: Bayesian hierarchical vector autoregressive models for patient-level predictive modeling
Source: PLoS One. 2018 Dec 14;13(12):e0208082. doi: 10.1371/journal.pone.0208082 (PMC6294362; doi:10.1371/journal.pone.0208082)
Supplement: S1 Rcode — This zip file contains all R code to generate the analysis, including the functions of the posterior sampling procedure for the proposed Bayesian model and the analysis on the real data. (ZIP) [file pone.0208082.s016.zip]

Archive with 9 entries (8 files):
- R code/
- R code/MS_AnalyzeResults.R
- R code/MS_hierarchical.R
- R code/PD1.R
- R code/PD2_analyze.R
- R code/PD2_Bowe.R
- R code/PD2_Head.R
- R code/PD2_Join.R
- R code/PD2_Musc.R
