# Supplementary material for: Bayesian hierarchical vector autoregressive models for patient-level predictive modeling
Source: PLoS One. 2018 Dec 14;13(12):e0208082. doi: 10.1371/journal.pone.0208082 (PMC6294362; doi:10.1371/journal.pone.0208082)
Supplement: S1 Rcode — This zip file contains all R code to generate the analysis, including the functions of the posterior sampling procedure for the proposed Bayesian model and the analysis on the real data. (ZIP) [file pone.0208082.s016.zip › R code/PD1.R]

library(vars)
library(mvnfast)
library(png)
library(geepack)
library(doBy)
library(vioplot)
library(fields)
library(gplots)
library(lme4)
library(RColorBrewer)
library(colorspace)
library(glmnet)


setwd("C:/Columbia/projects/David/PD/PLOS")


source("MS_hierarchical.R")
source("MS_AnalyzeResults.R")


## ============== input data ================== ###
dat <- read.csv("diary1.csv")
ID <- read.csv("ID1.csv")
length(unique(dat$ID))


## ============== preprocessing  ================== ###
# log transform
dat2 <- dat
dat2$smoke <- log(dat$smoke+1)
dat2$cravings <- log(dat$cravings+1)
dat2$negativeaffect <- log(dat$negativeaffect+1)

# demean, detrend, scale
Y1 <- split(dat2, dat2$ID)
sapply(Y1, function(x){range(x$day)})
eta.full <- sapply(Y1, function(x){apply(x[,3:5], 2, function(y){      # demean, detrend, scale
  yy <- scale(y)
  fit <- lm(yy~x$day)
  return(fit$residuals)
})})


# set training and set data
N <- length(eta.full)
eta <- sapply(eta.full, function(x){x[-nrow(x),]})      # training data
eta.test <- sapply(eta.full, function(x){x[nrow(x),]})  # test data


# prepare for modeling fitting
TT <- unlist(lapply(eta, nrow))    # a vector of training days
summary(TT)
sd(TT)
B <- 3
p <- 1                            # when p=2, No.14 ID=100518 is nearly singular
H <- lapply(1:N, function(n){H <- NULL; for(i in 1:(TT[[n]]-p)){H <- cbind(H, c(t(eta[[n]][(i+p-1):i,])))}; H})
H.test <- lapply(1:N, function(n){c(t(eta[[n]][(TT[[n]]):(TT[[n]]-p+1),]))})
eta0 <- lapply(1:N, function(n){t(eta[[n]][(p+1):TT[[n]],])})
HH <- lapply(H, tcrossprod)
w_MLE <- lapply(1:N, function(n){c(eta0[[n]] %*% t(H[[n]]) %*% chol2inv(chol(HH[[n]])))})


## ============== fit Bayesian model  ================== ###
# initial values
set.seed(1)
w_hat_2S <- Reduce("+", w_MLE)/N
v_hat_2S <- vector("list", N)
for(n in 1:N) v_hat_2S[[n]] <- w_MLE[[n]] - w_hat_2S
initial = list(w=w_hat_2S, v_n=v_hat_2S,
               Lambda=Posdef(n=B, ev=runif(B, 0, 0.001)),
               lambda1sq = runif(B^2*p, 0.1, 1000),
               lambda2=runif(B^2*p, 0.1, 10),
               tausq =runif(B^2*p, 0.1, 10),
               U_v = runif(B^2*p, 0.1, 1),
               alpha = runif(B^2*p, 0.1, 1))
initial$v_n.star <- lapply(1:N, function(n){initial$alpha*initial$v_n[[n]]})
initial$omega_v <- initial$U_v/(initial$alpha^2)


# run 4 chains
n.iter <- 10000
n.thin <- 20
n.sim <- n.iter/n.thin

sims1 <- MSGibbs(eta=eta, H=H, HH=HH, eta0=eta0, w_MLE=w_MLE, TT=TT, B=B, p=p, N=N, seed=1800, numIter=n.iter, thin=n.thin, warmup=0, initial=initial)

sims2 <- MSGibbs(eta=eta, H=H, HH=HH, eta0=eta0, w_MLE=w_MLE, TT=TT, B=B, p=p, N=N, seed=2000, numIter=n.iter, thin=n.thin, warmup=0, initial=initial)

sims3 <- MSGibbs(eta=eta, H=H, HH=HH, eta0=eta0, w_MLE=w_MLE, TT=TT, B=B, p=p, N=N, seed=4000, numIter=n.iter, thin=n.thin, warmup=0, initial=initial)

sims4 <- MSGibbs(eta=eta, H=H, HH=HH, eta0=eta0, w_MLE=w_MLE, TT=TT, B=B, p=p, N=N, seed=6000, numIter=n.iter, thin=n.thin, warmup=0, initial=initial)


save.image("PD1.RData")


### =================== posterior inference ====================== ###

load("PD1.RData")

# (1) w
sw <- w_inference(chains=list(sims1, sims2, sims3, sims4), B=B, p=p, n.sim=n.sim, warmup=n.sim/2+1, thin=1, filename="PD1_w_trace.pdf", plot=F, d=3)
w_hat_Bayes <- sw$w.mode
round(matrix(w_hat_Bayes, B),3)

# diagonostic plots
tiff("Fig1s.tiff", height=10, width=10, res=300, units="in")
par(mfrow=c(3, 3))
for(j in 1:(B^2*p)) {
  matplot(sw$sw[,,j], type="l", lty=1, main=paste("w", j, sep=""), ylab="")
}
dev.off()


tiff("Fig2s.tiff", width=10, height=10, res=300, units="in")
par(mfrow=c(6, 6), mar=c(3, 2, 4, 2))
for(i in 1:(9)){
  for(j in 1:4){
    acf(sw$sw[,j,i], type="correlation", plot=T, main=paste("w_", i, " chain ", j, sep=""), xlab="", ylab="")
    }
  }
dev.off()


# (2) v
sv <- v_inference(chains=list(sims1, sims2, sims3, sims4), B=B, p=p, N=N, n.sim=n.sim, warmup=n.sim/2+1, thin=1, filename="PD1_v_trace.pdf", plot=F, d=3)
v_hat_Bayes <- sv$v.mode


# distribution of vn by gender and gender
vn_mat <- as.data.frame(cbind(ID, matrix(round(v_hat_Bayes, 3), nrow=N, byrow=T)))
vn_mat$age.cat <- as.numeric(vn_mat$age<=21)    # 3 groups: young female, young male and old male
vn_mat <- vn_mat[order(vn_mat$age.cat),]

# plot 1: by association
tiff("Fig4.tiff", height=7.5, width=7.5, res=300, units="in")
main <- c("T=>T", "T=>N", "T=>C", "N=>T", "N=>N", "N=>C", "C=>T", "C=>N", "C=>C")
par(mfrow=c(3, 3))
for(i in 4:12){
  if(i==4){ylim=range(vn_mat[,i])} else {ylim=c(-0.022, 0.022)}
  boxplot(list(vn_mat[vn_mat$age.cat==1 & vn_mat$female==1,i],
               #vn_mat[vn_mat$age.cat==0 & vn_mat$female==1,i],
               vn_mat[vn_mat$age.cat==1 & vn_mat$female==0,i],
               vn_mat[vn_mat$age.cat==0 & vn_mat$female==0,i]), ylim=ylim, col=2:5, main=main[i-3])


}
dev.off()


# plot 2: by group


tiff("Fig4.tiff", height=4, width=9, res=300, units="in")

par(mfrow=c(1, 3), las=2, oma=c(2, 2, 2, 2))

col <- rainbow_hcl(n=9)
boxplot(vn_mat[vn_mat$age.cat==1 & vn_mat$female==1, 4:12], ylim=c(-0.123, 0.05), col=col, xaxt="n")  
title( main="Young female", line=3)
polygon(x=c(-100, 100, 100, -100), y=c(-100, -100, 100, 100), col="grey85")
abline(v=1:9, col="white", lty=3)
abline(h=0, col="red", lty=1)
box()
boxplot(vn_mat[vn_mat$age.cat==1 & vn_mat$female==1, 4:12], col=col, xaxt="n",add=T)
axis(side=1, at=1:9, labels=c("T=>T", "T=>N", "T=>C", "N=>T", "N=>N", "N=>C", "C=>T", "C=>N", "C=>C"))


boxplot(vn_mat[vn_mat$age.cat==1 & vn_mat$female==0, 4:12], ylim=c(-0.13, 0.05), col=col, xaxt="n")
title( main="Young male", line=3)
polygon(x=c(-100, 100, 100, -100), y=c(-100, -100, 100, 100), col="grey85")
abline(v=1:9, col="white", lty=3)
abline(h=0, col="red", lty=1)
box()
boxplot(vn_mat[vn_mat$age.cat==1 & vn_mat$female==0, 4:12], col=col, xaxt="n",add=T)
axis(side=1, at=1:9, labels=c("T=>T", "T=>N", "T=>C", "N=>T", "N=>N", "N=>C", "C=>T", "C=>N", "C=>C"))


boxplot(vn_mat[vn_mat$age.cat==0 & vn_mat$female==0, 4:12], ylim=c(-0.13, 0.05), col=col, xaxt="n")
title( main="Old male", line=3)
polygon(x=c(-100, 100, 100, -100), y=c(-100, -100, 100, 100), col="grey85")
abline(v=1:9, col="white", lty=3)
abline(h=0, col="red", lty=1)
box()
boxplot(vn_mat[vn_mat$age.cat==0 & vn_mat$female==0, 4:12], col=col, xaxt="n",add=T)
axis(side=1, at=1:9, labels=c("T=>T", "T=>N", "T=>C", "N=>T", "N=>N", "N=>C", "C=>T", "C=>N", "C=>C"))

dev.off()


# (3) Lambda
sL <- L_inference(chains=list(sims1, sims2, sims3, sims4), B=B, p=p, n.sim=n.sim, warmup=n.sim/2+1, thin=1, filename="PD1_L_trace.pdf", plot=T, d=3)
L_hat_Bayes <- sL$L.mode


# (4) omega_v
somega_v <- omega_v_inference(chains=list(sims1, sims2, sims3, sims4), B=B, p=p, n.sim=n.sim, warmup=n.sim/2+1, thin=1, filename="PD1_theta_v_trace.pdf", plot=T, d=3)
sdv <- sqrt(1/somega_v$somega_v)
round(matrix(apply(sdv, 3, function(x){find.mode(x, d=3)}), B),3)   # posterior mode of SD of v_n


R_hat <- c(sw$mon.w[,9], sv$mon.v[,9], sL$mon.L[,10], somega_v$mon.omega_v[,10])
hist(R_hat, breaks=30)
range(R_hat)


### ===================  prediction ====================== #####
# (1). Bayesian predictive distribution
y_hat_post_array <- array(NA, dim=c(1000, 3, N))
y_hat_post <- matrix(NA, 3, N)                         # posterior mean of y_hat
y_hat_post_quantile <- array(NA, dim=c(2, 3, N))       # posterior quantile
coverage_post <- matrix(NA, nrow=N, ncol=3)            # coverage probability
y_hat_post_length <- NULL                              # interval length

for(i in 1:N){
  temp <- sw$sw + sv$sv[,,((i-1)*9+1):(i*9)]
  linear <- apply(temp, c(1,2), function(x){matrix(x, B)%*% H.test[[i]]})
  set.seed(123)
  error <- apply(sL$sL, c(1,2), function(x){Sigma <- chol2inv(chol(matrix(x, B))); rmvn(n=1, mu=rep(0, B), sigma=chol(Sigma), isChol=TRUE,  ncores = 4)})
  pred <- linear + error

  y_hat_post_array[,1,i] <- pred[1,,]
  y_hat_post_array[,2,i] <- pred[2,,]
  y_hat_post_array[,3,i] <- pred[3,,]

  y_hat_post_quantile[,1,i] <- quantile(pred[1,,], probs=c(0.025, 0.975))
  y_hat_post_quantile[,2,i] <- quantile(pred[2,,], probs=c(0.025, 0.975))
  y_hat_post_quantile[,3,i] <- quantile(pred[3,,], probs=c(0.025, 0.975))

  coverage_post[i,1] <- eta.test[1,i] >=  y_hat_post_quantile[1,1,i] & eta.test[1,i] <=  y_hat_post_quantile[2,1,i]
  coverage_post[i,2] <- eta.test[2,i] >=  y_hat_post_quantile[1,2,i] & eta.test[2,i] <=  y_hat_post_quantile[2,2,i]
  coverage_post[i,3] <- eta.test[3,i] >=  y_hat_post_quantile[1,3,i] & eta.test[3,i] <=  y_hat_post_quantile[2,3,i]

  y_hat_post[,i] <- apply(pred, 1, mean)    # posterior mean of y_hat
  #y_hat_post[,i] <- apply(pred, 1, function(x){find.mode(x, d=3)})    # posterior mode of y_hat
  y_hat_post_length <- rbind(y_hat_post_length, apply(y_hat_post_quantile[,,i], 2, diff))

}


MSE_Bayes <- mean((eta.test-y_hat_post)^2)                        # MSE
MSE_Bayes_by_var <- apply((eta.test-y_hat_post)^2, 1, mean)       # MSE by variable
mean(coverage_post)                                               # coverage


# (2). Subject-specific MLE
y_hat_MLE_quantile <- array(NA,  dim=c(2, 3, N))
coverage_MLE <-  matrix(NA, nrow=N, ncol=3)
y_hat_MLE_length <- NULL
for(n in 1:N){
  fit <- VAR(y=eta[[n]], p=p, type="none")
  pred <- predict(fit, n.ahead=p, ci=.95)[[1]]
  y_hat_MLE_quantile[,1,n]<-pred[[1]][2:3]
  y_hat_MLE_quantile[,2,n]<-pred[[2]][2:3]
  y_hat_MLE_quantile[,3,n]<-pred[[3]][2:3]
  coverage_MLE[n,1] <- eta.test[1,n] >=  y_hat_MLE_quantile[1,1,n] & eta.test[1,n] <=  y_hat_MLE_quantile[2,1,n]
  coverage_MLE[n,2] <- eta.test[2,n] >=  y_hat_MLE_quantile[1,2,n] & eta.test[2,n] <=  y_hat_MLE_quantile[2,2,n]
  coverage_MLE[n,3] <- eta.test[3,n] >=  y_hat_MLE_quantile[1,3,n] & eta.test[3,n] <=  y_hat_MLE_quantile[2,3,n]
  y_hat_MLE_length <- rbind(y_hat_MLE_length, apply(y_hat_MLE_quantile[,,n], 2, diff))
}
y_hat_MLE <- sapply(1:N, function(n){matrix(w_MLE[[n]], B) %*% H.test[[n]]})
MSE_MLE <- mean((eta.test-y_hat_MLE)^2)
MSE_MLE_by_var <- apply((eta.test-y_hat_MLE)^2, 1, mean)
mean(coverage_MLE)

round(do.call("rbind", v_hat_2S), 3)
matrix(round(v_hat_Bayes, 3), nrow=25, byrow=T)


# (3.3)regularized linear model

glmnet.pred1 <- glmnet.pred2 <- glmnet.pred3 <- rep(NA, N)

train1 <- train2 <- train3 <- NULL
test1 <- test2 <- test3 <- NULL
for(i in 1:N){

  temp <- data.frame(eta[[i]])
  temp1 <- as.data.frame(cbind(temp[-1, 1], temp[-TT[i], ], ID=i, day=1:(TT[i]-1)))
  temp2 <- as.data.frame(cbind(temp[-1, 2], temp[-TT[i], ], ID=i, day=1:(TT[i]-1)))
  temp3 <- as.data.frame(cbind(temp[-1, 3], temp[-TT[i], ], ID=i, day=1:(TT[i]-1)))

  names(temp1)[1] <- "smoke"
  names(temp2)[1] <- "negativeaffect"
  names(temp3)[1] <- "cravings"

  train1 <- rbind(train1, temp1)
  train2 <- rbind(train2, temp2)
  train3 <- rbind(train3, temp3)

  test1 <- rbind(test1, unlist(c(smoke=eta.test[1,i], temp[TT[i],], ID=i)))
  test2 <- rbind(test2, unlist(c(negativeaffect=eta.test[2,i], temp[TT[i],], ID=i)))
  test3 <- rbind(test3, unlist(c(cravings=eta.test[3,i], temp[TT[i],], ID=i)))

}


test1 <- as.data.frame(test1)
test2 <- as.data.frame(test2)
test3 <- as.data.frame(test3)

set.seed(12345)

coef_glmnet <- matrix(NA, nrow=N, ncol=9)

for(id in 1:N){

  glmnet.fit1 <- cv.glmnet(y=train1[train1$ID==id, 1], x=as.matrix(train1[train1$ID==id, 2:4]), family="gaussian", nfolds=3, alpha=0.5)
  glmnet.fit2 <- cv.glmnet(y=train2[train1$ID==id, 1], x=as.matrix(train1[train1$ID==id, 2:4]), family="gaussian", nfolds=3, alpha=0.5)
  glmnet.fit3 <- cv.glmnet(y=train3[train1$ID==id, 1], x=as.matrix(train1[train1$ID==id, 2:4]), family="gaussian", nfolds=3, alpha=0.5)

  glmnet.pred1[id] <- predict(glmnet.fit1, newx=as.matrix(test1[test1$ID==id, 2:4]), s="lambda.1se")
  glmnet.pred2[id] <- predict(glmnet.fit2, newx=as.matrix(test2[test2$ID==id, 2:4]), s="lambda.1se")
  glmnet.pred3[id] <- predict(glmnet.fit3, newx=as.matrix(test3[test3$ID==id, 2:4]), s="lambda.1se")
  
  coef_glmnet[id,] <- c(coef(glmnet.fit1, s="lambda.1se")[2:4], coef(glmnet.fit2, s="lambda.1se")[2:4], coef(glmnet.fit3, s="lambda.1se")[2:4])
  
}

round(coef_glmnet, 3)


# use bootstrap for prediction intervals

n.boots <- 1000
set.seed(12345)
glmnet.pred1.boots <- glmnet.pred2.boots <- glmnet.pred3.boots <- matrix(NA, nrow=N, ncol=n.boots)


for(b in 1:n.boots){
  for(id in 1:N){
    train1.boots <- train1[train1$ID==id,][sample(1:(TT[id]-1), replace = T),]
    train2.boots <- train2[train2$ID==id,][sample(1:(TT[id]-1), replace = T),]
    train3.boots <- train3[train3$ID==id,][sample(1:(TT[id]-1), replace = T),]

    try(glmnet.fit1.boots <- cv.glmnet(y=train1.boots[train1.boots$ID==id, 1], x=as.matrix(train1.boots[train1.boots$ID==id, 2:4]), family="gaussian", nfolds=3, alpha=0.5), silent=T)
    try(glmnet.fit2.boots <- cv.glmnet(y=train2.boots[train1.boots$ID==id, 1], x=as.matrix(train1.boots[train1.boots$ID==id, 2:4]), family="gaussian", nfolds=3, alpha=0.5), silent=T)
    try(glmnet.fit3.boots <- cv.glmnet(y=train3.boots[train1.boots$ID==id, 1], x=as.matrix(train1.boots[train1.boots$ID==id, 2:4]), family="gaussian", nfolds=3, alpha=0.5), silent=T)

    try(glmnet.pred1.boots[id, b] <- predict(glmnet.fit1.boots, newx=as.matrix(test1[test1$ID==id, 2:4]), s="lambda.1se"), silent=T)
    try(glmnet.pred2.boots[id, b] <- predict(glmnet.fit2.boots, newx=as.matrix(test2[test2$ID==id, 2:4]), s="lambda.1se"), silent=T)
    try(glmnet.pred3.boots[id, b] <- predict(glmnet.fit3.boots, newx=as.matrix(test3[test3$ID==id, 2:4]), s="lambda.1se"), silent=T)
  }

   cat("b=", b, "\n")
}


y_hat_glmnet_lower1 <- apply(glmnet.pred1.boots, 1, function(x){quantile(x, na.rm=T, probs=0.025)})
y_hat_glmnet_lower2 <- apply(glmnet.pred2.boots, 1, function(x){quantile(x, na.rm=T, probs=0.025)})
y_hat_glmnet_lower3 <- apply(glmnet.pred3.boots, 1, function(x){quantile(x, na.rm=T, probs=0.025)})


y_hat_glmnet_upper1 <- apply(glmnet.pred1.boots, 1, function(x){quantile(x, na.rm=T, probs=0.975)})
y_hat_glmnet_upper2 <- apply(glmnet.pred2.boots, 1, function(x){quantile(x, na.rm=T, probs=0.975)})
y_hat_glmnet_upper3 <- apply(glmnet.pred3.boots, 1, function(x){quantile(x, na.rm=T, probs=0.975)})


MSE_glmnet <- mean(c((glmnet.pred1-test1[,1])^2, (glmnet.pred2-test2[,1])^2, (glmnet.pred3-test3[,1])^2))
MSE_glmnet_by_var <- c(mean((glmnet.pred1-test1[,1])^2),
                      mean((glmnet.pred2-test2[,1])^2),
                      mean((glmnet.pred3-test3[,1])^2))


coverage_glmnet <- mean(c(y_hat_glmnet_lower1 < test1[,1] & y_hat_glmnet_upper1 > test1[,1],
                          y_hat_glmnet_lower2 < test2[,1] & y_hat_glmnet_upper2 > test2[,1],
                          y_hat_glmnet_lower3 < test3[,1] & y_hat_glmnet_upper3 > test3[,1]))


y_hat_glmnet_length <- cbind(y_hat_glmnet_upper1-y_hat_glmnet_lower1, y_hat_glmnet_upper2-y_hat_glmnet_lower2, y_hat_glmnet_upper3-y_hat_glmnet_lower3)


save.image("PD1_pred.RData")


# (4) compare Bayesian prediction with the other 2 methods
# with subject-specific MLE
MSE_Bayes
MSE_MLE
MSE_glmnet

MSE_Bayes_by_var
MSE_MLE_by_var
MSE_glmnet_by_var


MSE_Bayes/MSE_MLE-1                       # % reduction in MSE
MSE_Bayes/MSE_glmnet-1 


MSE_Bayes_by_var/MSE_MLE_by_var -1        # % reduction in MSE by variables
MSE_Bayes_by_var/MSE_glmnet_by_var -1 
 
mean(coverage_post)
mean(coverage_MLE)
coverage_glmnet


mean(y_hat_post_length<y_hat_MLE_length)  # % shorter interval
mean(y_hat_post_length<y_hat_glmnet_length)


# Fig 5
tiff("Fig5.tiff", res=300, width=10, height=12, units="in")
par(mfrow=c(5, 5))
for(n in 1:N){
  plot(x=1:3+0.1, y=eta.test[,n], pch="*", col=2, cex=2, xlim=c(0.7, 3.3), ylim=range(c(c(y_hat_MLE_quantile[,,n]), c(y_hat_post_quantile[,,n]), eta.test[,n])), xlab="", ylab="", xaxt="n", type="n", main=paste("subject", n))
  title(main=paste("Tn","=", nrow(eta[[n]]), sep=""), line=0.5)
  abline(a=0, b=0, col="grey", lty=2)
  axis(side=1, at=1:3, labels=c("T", "N", "C"))
  points(x=1:3, y=y_hat_MLE[,n], col=1, cex=1.3)
  points(x=1:3+0.2, y=y_hat_post[,n], pch=2, col=1, cex=1.3)
  arrows(x0=1:3, x1=1:3,  y0=y_hat_MLE_quantile[1,,n], y1=y_hat_MLE_quantile[2,,n], angle=90, length=0, code=3)
  arrows(x0=1:3+0.2, x1=1:3+0.2,  y0=y_hat_post_quantile[1,,n], y1=y_hat_post_quantile[2,,n], angle=90, length=0, code=3)
  points(x=1:3+0.1, y=eta.test[,n], pch="*", col=2, cex=2)

  points(x=1-0.2, y=glmnet.pred1[n], pch=0, col=1, cex=1.3)
  points(x=2-0.2, y=glmnet.pred2[n], pch=0, col=1, cex=1.3)
  points(x=3-0.2, y=glmnet.pred3[n], pch=0, col=1, cex=1.3)
  
  arrows(x0=1-0.2, x1=1-0.2, y0=y_hat_glmnet_lower1[n], y1=y_hat_glmnet_upper1[n], angle=90, length=0, code=3)
  arrows(x0=2-0.2, x1=2-0.2, y0=y_hat_glmnet_lower2[n], y1=y_hat_glmnet_upper2[n], angle=90, length=0, code=3)
  arrows(x0=3-0.2, x1=3-0.2, y0=y_hat_glmnet_lower3[n], y1=y_hat_glmnet_upper3[n], angle=90, length=0, code=3)
  


}
dev.off()
