# Supplementary material for: Bayesian hierarchical vector autoregressive models for patient-level predictive modeling
Source: PLoS One. 2018 Dec 14;13(12):e0208082. doi: 10.1371/journal.pone.0208082 (PMC6294362; doi:10.1371/journal.pone.0208082)
Supplement: S1 Data — This zip file contains the data used in the first application. All datasets are in csv format. (ZIP) [file pone.0208082.s017.zip]

Archive with 3 entries (2 files):
- data1/
- data1/diary1.csv
- data1/ID1.csv
