# Supplementary material for: Bayesian hierarchical vector autoregressive models for patient-level predictive modeling
Source: PLoS One. 2018 Dec 14;13(12):e0208082. doi: 10.1371/journal.pone.0208082 (PMC6294362; doi:10.1371/journal.pone.0208082)
Supplement: S1 Data — This zip file contains the data used in the first application. All datasets are in csv format. (ZIP) [file pone.0208082.s017.zip › data1/diary1.csv]

ID	day	smoke	negativeaffect	cravings
1	1	4	1.7	1
1	2	4	2	1
1	3	4	1.6	1
1	4	4	1	1
1	5	5	1	1
1	6	5	1	1
1	7	4	1.3	1
1	8	5	1.7	1
1	9	4	1.1	1
1	10	5	1.5	1
1	11	4	1.1	1
1	12	5	1	1
1	13	5	1.3	1
1	14	5	1.1	1
1	15	5	2.9	2.714285714
1	16	4	1.9	1
1	17	4	1.3	1
1	18	4	1.7	1
1	19	4	1.5	1
1	20	4	1.1	1
1	21	4	1.1	1
1	22	4	1.45	1
1	23	4	1.8	1
2	1	2	1.4	1
2	2	2	2.4	1
2	3	3	1.4	1
2	4	5	1.2	1
2	5	5	1.2	1
2	6	4	1.4	1
2	7	0	2.7	1
2	8	5	1.4	1
2	9	5	1.8	1
2	10	5	1	1
2	11	4	1.5	1.428571429
2	12	5	1.2	1
2	13	3.5	1.2	1
2	14	2	1.2	1
2	15	5	1.7	3
2	16	5	1.6	1.142857143
2	17	4	1.2	1
2	18	5	1.3	1
2	19	5	1.35	1.3
2	20	5	1.4	1.571428571
2	21	4	2.3	1
2	22	5	1.3	1
2	23	0	2.6	1
2	24	0	1.8	1
2	25	3	1.9	1
2	26	3	2.2	1.714285714
3	1	5	2.6	1.142857143
3	2	3	1.1	1
3	3	5	1	4.571428571
3	4	5	1	1
3	5	4.5	1	1
3	6	4	1	1
3	7	4.5	1.3	1.214
3	8	5	1.5	1.428571429
3	9	5	1.5	1
3	10	5	1	1
3	11	4	1	1
3	12	5	1	1
3	13	5	1	2.714285714
3	14	5	1	1
3	15	5	1	1
3	16	4	1.1	1
3	17	4	1	1
3	18	4	1.5	1.285714286
3	19	0	1.2	1.428571429
3	20	0	1	1
3	21	0	1.3	1
3	22	0	1.3	1.857142857
3	23	0	3.4	1.857142857
3	24	0	1.7	1.714285714
3	25	0	1.3	1.428571429
3	26	0	1.6	1.428571429
3	27	0	1.6	1.428571429
3	28	0	2.1	1
3	29	0	1	1
4	1	4	1.7	1
4	2	4	1.7	1.714285714
4	3	4	1.8	3.142857143
4	4	4	1.7	2.571428571
4	5	4	2.1	3.142857143
4	6	5	2.2	1
4	7	4	1.7	1
4	8	4	1.6	1
4	9	4	1.9	1
4	10	4	2.1	1.714285714
4	11	4	1.1	1.571428571
4	12	4	2.2	1
4	13	4	2	1
4	14	4	2.1	1
4	15	4	1.3	1
4	16	4	1.8	1
4	17	4	2	1
4	18	4	2.1	1
4	19	4	1.7	1
4	20	4	1.5	1
4	21	4	1.7	1
4	22	4	2	1.571428571
4	23	4	2.3	3.142857143
4	24	4	1.9	1
4	25	4	3.3	3.714285714
4	26	4	2.3	1
4	27	4	1.8	1
4	28	4	1.8	1
5	1	2	1.6	1
5	2	3	1	2.142857143
5	3	3	1.3	1
5	4	3	1.3	1
5	5	3	1.2	2.142857143
5	6	2	1	1
5	7	3	1	1
5	8	2	1.2	1
5	9	2	1	1
5	10	3	1	1
5	11	3	1.3	1.857142857
5	12	2	1.2	1
5	13	3	1.2	3.714285714
5	14	2	1.3	1.428571429
5	15	2	1	1
5	16	2	2	1.285714286
5	17	2	1	1.571428571
5	18	2	1	1
5	19	2.5	1.8	2.5
5	20	3	2.6	4
5	21	2	1	1
5	22	2	1	1
6	1	3	1.2	2
6	2	3	1.3	1
6	3	3	1.7	2
6	4	3	1.4	1.142857143
6	5	2	1.6	1.285714286
6	6	2	1.3	1.285714286
6	7	3	1.7	1.285714286
6	8	3	1.3	2
6	9	5	1	1
6	10	3	1.6	1.428571429
6	11	5	1.4	1.142857143
6	12	4	1.3	1.142857143
6	13	3	1.5	1
6	14	5	1.3	1.428571429
6	15	5	1.3	1.428571429
6	16	5	1.2	1.428571429
6	17	5	1.3	1.571428571
6	18	5	1.3	1.428571429
6	19	5	1.3	1.428571429
6	20	3	1.2	1.142857143
6	21	5	1.1	1.142857143
6	22	3	1.2	1
6	23	4	1.15	1
6	24	5	1.1	1
6	25	5	1.1	1
7	1	1	2.3	1
7	2	1	1.6	1
7	3	0	1.2	1
7	4	0	1.5	1
7	5	0	1.5	1
7	6	0	1.3	1
7	7	0	2.1	1
7	8	1	1.6	1
7	9	0	3	1
7	10	0	1.1	1
7	11	0	1.3	1.142857143
7	12	0	1.6	1
7	13	1	2.5	1.142857143
7	14	0	1.7	1
7	15	1	2.9	1.142857143
7	16	0	4.1	1.428571429
7	17	0	2.6	2
7	18	2	2.1	1.857142857
7	19	0	1.6	1.285714286
7	20	0	1	1
7	21	0	1.4	1.142857143
7	22	1	2.4	1.142857143
7	23	0	1	1
7	24	0	1.2	1.285714286
7	25	0	1.2	1
8	1	1	2.2	1
8	2	0	1.4	1.428571429
8	3	1	2.4	1.285714286
8	4	0	1.8	1
8	5	0	1.7	3
8	6	0.5	1.65	2
8	7	1	1.6	1
8	8	1	2.9	1.285714286
8	9	1	1.4	1
8	10	2	2.2	1
8	11	1	1.8	1
8	12	0	1.5	1
8	13	0	1.4	2.428571429
8	14	0	1.9	1
8	15	2	3.1	1
8	16	1.5	2.7	1
8	17	1	2.3	1
8	18	2	2.6	5
8	19	1	1.5	1
8	20	1	1.5	1.428571429
8	21	1	1.5	1
8	22	1	1.2	1
8	23	1	1.1	1
8	24	1	1.2	1
8	25	2	1	1
8	26	1	1.3	1
9	1	5	2	1
9	2	3	1.6	1
9	3	3	1.9	1
9	4	5	1.9	1
9	5	3	2.1	1
9	6	5	2	1
9	7	3	1.8	1
9	8	5	2.2	1
9	9	5	2.65	1.71
9	10	5	3.1	2.428571429
9	11	3	2.3	1
9	12	0	2.5	1
9	13	3	1.6	1
9	14	3	1.7	1
9	15	5	2	1
9	16	5	1.8	1
9	17	3	1.2	1
9	18	3	1.6	1
9	19	3	1.9	1
9	20	3	2.2	2.285714286
9	21	5	1.9	1
9	22	5	2.1	1
9	23	5	2	1
9	24	3	2.1	1
10	1	3	1.2	1
10	2	5	1.1	1.571428571
10	3	2	1.6	1
10	4	2	1.2	1.142857143
10	5	3	2.4	3.714285714
10	6	3	2.2	1.285714286
10	7	3	1.2	1
10	8	3	1.2	1
10	9	5	2.5	1
10	10	3	1	1
10	11	5	1.1	1.428571429
10	12	2	1	1
10	13	1	1	1
10	14	2	1	1
10	15	3	1	1.285714286
10	16	3	1.4	2
10	17	3	1.3	1
10	18	5	1.2	1
10	19	2	2.6	1.857142857
10	20	2	1.3	1.571428571
10	21	3	1.7	1.142857143
10	22	3	1.6	1.571428571
10	23	3	1	1.142857143
10	24	3	1	1
10	25	3	1	1.285714286
11	1	5	1.2	1
11	2	5	1.8	1
11	3	4	1.6	1
11	4	5	1.1	1.857142857
11	5	5	1.5	1
11	6	4	1.6	1
11	7	5	1.1	1
11	8	5	1.3	1
11	9	4	1.2	1
11	10	4	1	1
11	11	5	1	1
11	12	5	1.1	1
11	13	4	1.1	1
11	14	4	1	1
11	15	5	1	1
11	16	4.5	1.85	1
11	17	4	2.7	1
11	18	4	1	1
11	19	4	1.3	1
11	20	4	1.2	1
11	21	4	1.2	1
11	22	4	1.8	1
11	23	5	1.1	1
11	24	4	1.6	1
11	25	5	1.6	2.285714286
12	1	4	1.1	1
12	2	4	1.4	1
12	3	4	1	2
12	4	5	1	1
12	5	4	1	1.142857143
12	6	4	1.6	1
12	7	4	1.1	1
12	8	4	2.3	1.571428571
12	9	4	2	1.571428571
12	10	4	1	1
12	11	4	1	1
12	12	4	1	1
12	13	4	1.5	1
12	14	4	1	1.142857143
12	15	4	1.3	1
12	16	4	1.3	1
12	17	5	1.2	1
12	18	5	1.2	1
12	19	5	1	1
12	20	5	1.3	1.714285714
12	21	0	1.9	1
12	22	4	1.5	1
12	23	4	1.2	1
12	24	4	1.4	1
12	25	4	1	1
13	1	5	1.3	1
13	2	3	1.2	1
13	3	3	1.3	1
13	4	3	1.6	1
13	5	3	1.4	1
13	6	3	1.2	1
13	7	5	1.1	1
13	8	5	1.4	1
13	9	5	1.2	1.428571429
13	10	3	1	1
13	11	5	1.2	1
13	12	3	1.1	1
13	13	5	1.7	1
13	14	5	1.3	1
13	15	5	1	1
13	16	2	1.3	1
13	17	1	1.1	1
13	18	3	1.2	1
13	19	3	1.1	1
13	20	3	1.3	1
13	21	5	2.2	1.285714286
13	22	5	1.4	1.428571429
13	23	3	1	1
13	24	3	1.3	1
14	1	2	1.8	1
14	2	5	1.5	3.285714286
14	3	2	1.9	4.428571429
14	4	0	2	1
14	5	2	1	1
14	6	2	1.1	1
14	7	2	1.05	1.571428
14	8	2	1	2.142857143
14	9	5	3.5	4.428571429
14	10	0	1.1	3
15	1	5	1.4	2.142857143
15	2	4	1.9	4.428571429
15	3	4	1.8	1
15	4	4	1.6	4
15	5	4	1.7	1
15	6	4	1.6	2.571428571
15	7	5	1.9	1
15	8	4	1.3	1
15	9	4	1.3	1.142857143
15	10	4	1.1	1
15	11	5	1.2	1
15	12	5	1.3	1
15	13	4	1.4	1
15	14	5	1	1
15	15	3	1	1
15	16	3.5	1	1
15	17	4	1	1
15	18	4	1	1
15	19	4	2.1	3.857142857
15	20	4.5	3.2	3.357143
15	21	5	4.3	2.857142857
15	22	4	3.3	3.142857143
16	1	3	1.4	1.142857143
16	2	3	1.8	1.714285714
16	3	0	1	1
16	4	0	1	1
16	5	0	1	1
16	6	3	1.7	1
16	7	5	1.7	1
16	8	5	1.7	1
16	9	5	1.5	1
16	10	5	1.2	1
16	11	5	1.5	1
16	12	5	1.6	1.714285714
16	13	0	1.6	1
16	14	3	1.2	1
16	15	2	1.9	1
16	16	5	1.6	1
16	17	5	2.1	1.428571429
16	18	3	1.6	1.142857143
16	19	5	2.9	1
16	20	5	3	1.142857143
16	21	3	1.7	1.142857143
16	22	3	1.7	1.142857143
16	23	3	1.5	1
16	24	0	1.4	1
16	25	5	1.9	1.142857143
16	26	2	1.3	1
17	1	4	2.7	1.142857143
17	2	4	3.5	1
17	3	4	2.2	1.142857143
17	4	4	2.7	1
17	5	4	3.4	1.714285714
17	6	4	3.9	4
17	7	4	3	1
17	8	4	3.5	1.428571429
17	9	4	3.3	3.571428571
17	10	4	3.4	3.571428571
17	11	4	4	2.142857143
17	12	4	2.3	2.285714286
17	13	4	2.3	1
17	14	4	2.7	4.142857143
17	15	5	2.8	1
17	16	4	1.6	3.714285714
17	17	4	2.7	2.857142857
17	18	4	2.7	1
17	19	4	2.4	2
17	20	4	2.8	1.714285714
17	21	4	2.5	1.142857143
17	22	4	2.6	1.857142857
17	23	4	2.2	1
17	24	4	1.8	2.571428571
17	25	4	1.9	1
17	26	4	2.7	1
18	1	2	1.7	1
18	2	2	1.2	1
18	3	1	1.2	1
18	4	2	1.1	1
18	5	1	1.1	1.142857143
18	6	2	1.2	1
18	7	2	1.6	1.428571429
18	8	2	1.3	1.714285714
18	9	2	1.4	1.714285714
18	10	2	1.6	1.857142857
18	11	2	1.9	3.428571429
18	12	2	1.5	1
18	13	2	1.1	1
18	14	2	1.4	1
18	15	2	1.6	2
18	16	2	1.8	1.857142857
18	17	2	1.3	1.857142857
18	18	2	1.4	1
18	19	3	1.3	1
18	20	3	1.7	1.857142857
18	21	2	1.6	2
18	22	3	1.8	3.142857143
18	23	3	1.8	2.142857143
18	24	3	1.6	1
18	25	3	1.9	1.142857143
18	26	2	1.7	2.142857143
19	1	4	1.4	1
19	2	4	1.1	2.857142857
19	3	4	1	1
19	4	4	1.3	1
19	5	4	1.7	2.428571429
19	6	4	1	1.428571429
19	7	4	1.1	1
19	8	4	1.1	1
19	9	4	1.1	1
19	10	4	1.9	3.142857143
19	11	4	1.9	1.285714286
19	12	0	1.1	1
19	13	0	1.05	1
19	14	0	1	1
19	15	0	1	1
19	16	0	1	2.142857143
19	17	0	1	1
19	18	0	1	1
19	19	2	1.6	4.714285714
19	20	4	1.4	1
19	21	5	1.5	2.285714286
19	22	4	1	1
19	23	5	1	1
19	24	5	1	1
19	25	5	1	1.142857143
19	26	4	2.2	2.142857143
19	27	4	1	1
19	28	4	1	1
19	29	4	1	1
19	30	4	1	1
19	31	4	1	1
20	1	3	2.5	2.571428571
20	2	5	1.1	1
20	3	3	2.1	1
20	4	5	1	1
20	5	5	1.2	1
20	6	5	2.4	1
20	7	3	1.9	1
20	8	3	1.9	1
20	9	3	1.7	1
20	10	3	3.1	4.857142857
20	11	3	2.2	4.285714286
20	12	3	1.6	2.642857
20	13	3	1	1
20	14	3	1.8	1
20	15	3	1	1
20	16	2	2.1	1
20	17	1	1.8	2.714285714
20	18	1	2.1	3.857142857
20	19	2	2.1	4.714285714
20	20	3	2.4	4
20	21	3	1.9	5
20	22	3	1.8	3
20	23	4	4.4	5
20	24	3	3.5	4
20	25	3	3.9	5
20	26	5	3.1	4
20	27	3	2.5	3
20	28	3	2.9	4
21	1	5	2.8	2.428571429
21	2	4	2.9	4.571428571
21	3	5	1.7	1.285714286
21	4	4	1.3	3.714285714
21	5	4	1.5	1
21	6	4	3.6	2.714285714
21	7	4	2.5	4.142857143
21	8	4	3.5	4.857142857
21	9	4	1.4	1
21	10	4	2.4	1.428571429
21	11	5	2.3	1
21	12	4	1.6	2.714285714
21	13	4	1.7	1.428571429
21	14	5	4.3	2.428571429
21	15	4	2.2	2.857142857
21	16	4	4.1	4.857142857
21	17	4	3.2	1.857142857
21	18	4	3	4
21	19	4	2.2	1.428571429
21	20	4	3.5	3.428571429
21	21	5	2.7	1
21	22	5	3.8	4.142857143
21	23	3	4	4.142857143
21	24	5	2.3	1
21	25	3	2.5	3.142857143
21	26	1	2	1
21	27	3	3.7	3.857142857
21	28	4	2.8	3.928571
21	29	5	1.9	4
21	30	3	2.6	5
21	31	5	2.2	3.571428571
21	32	5	4.9	5
21	33	5	3.1	1
22	1	0	1.6	1
22	2	2	2	1.142857143
22	3	2.5	1.6	1.071428
22	4	3	1.2	1
22	5	3	1.5	1
22	6	3	1	1.142857143
22	7	3	1.2	1
22	8	3	1	1
22	9	3	1.1	1
22	10	3	1.8	1.142857143
22	11	5	1	1
22	12	5	1	1.142857143
22	13	3	1.3	1
22	14	3	1	1
22	15	2	1	1
22	16	3	1.4	1
22	17	3	1.3	1.285714286
22	18	4	1.33	1.142857
22	19	5	1.3	1
22	20	3	2.3	1
22	21	3	1.3	1
22	22	3	1.6	1
22	23	3	1	1
22	24	3	1.1	1
22	25	3	1	1
22	26	3	1.2	1
22	27	5	1.2	1.142857143
22	28	3	1	1
23	1	0	1.3	3
23	2	2	1.7	1
23	3	3	1	1
23	4	3	1	1
23	5	3	2.7	3.714285714
23	6	3	2.3	1.142857143
23	7	3	1.4	1
23	8	5	2.4	1
23	9	5	1	1
23	10	3	2	1
23	11	3	1	1
23	12	3	2.1	1
23	13	3	1	1
23	14	5	1	1
23	15	5	1	1
23	16	5	1.2	1
23	17	3	1.1	1
23	18	3	1.1	1
23	19	3	1.2	1
23	20	5	1.1	1
23	21	5	1	1
23	22	5	1	1
23	23	3	1	1
23	24	3	1	1
23	25	3	1.4	1
24	1	5	1.4	1.571428571
24	2	5	1.1	2
24	3	5	2	1.428571429
24	4	5	1.4	1
24	5	2	1	1
24	6	3	1.5	1
24	7	4	1.2	1.857142857
24	8	4	1	1.857142857
24	9	4	1.1	1
24	10	5	1.3	2.285714286
24	11	4	1.3	1
24	12	5	1	1
24	13	4	1.8	1
24	14	5	1.4	3.857142857
24	15	5	1.2	1
24	16	4	1.3	3.714285714
24	17	4	1.2	3.571428571
24	18	5	1.1	1
24	19	4	1.1	1
24	20	4	1.1	1
24	21	4	1	1
24	22	3	1	1
24	23	4	1	4.714285714
24	24	4	1.8	3.857142857
25	1	5	1.1	1.428571429
25	2	5	1.5	2
25	3	5	2.3	1.428571429
25	4	5	3.1	1
25	5	5	1.5	1
25	6	5	2	1.428571429
25	7	4	1.8	1
25	8	4	3	3.142857143
25	9	5	1.4	1
25	10	5	1.4	2.714285714
25	11	5	1.8	3.285714286
25	12	4	1.4	1
25	13	5	1.3	1
25	14	4	2.1	1.142857143
25	15	4	1.7	1
25	16	4	1.7	1
25	17	4	1	1
25	18	5	1.3	1
25	19	5	1	1
25	20	4	1	1
25	21	4	2	2.714285714
25	22	4	1	2.142857143
25	23	5	1.2	1
25	24	5	1	1
25	25	4	2.2	1
25	26	5	2.8	4.571428571
25	27	5	1	1
25	28	4.5	1.3	1
25	29	4	1.6	1
25	30	4	1.6	1
25	31	5	1	1
25	32	5	1	1
25	33	5	1.5	1
