# Supplementary material for: Bayesian hierarchical vector autoregressive models for patient-level predictive modeling
Source: PLoS One. 2018 Dec 14;13(12):e0208082. doi: 10.1371/journal.pone.0208082 (PMC6294362; doi:10.1371/journal.pone.0208082)
Supplement: S1 Data — This zip file contains the data used in the first application. All datasets are in csv format. (ZIP) [file pone.0208082.s017.zip › data1/ID1.csv]

ID	female	age
1	0	23
2	0	20
3	0	24
4	0	21
5	0	22
6	0	23
7	0	18
8	1	19
9	1	18
10	0	20
11	0	19
12	0	22
13	1	18
14	0	23
15	0	18
16	0	20
17	1	21
18	1	19
19	0	29
20	1	19
21	1	19
22	0	24
23	0	32
24	0	19
25	1	19
